# Supplementary material for: Multi‐Omics Analyses Reveal Relationships Between Gut Microbiota and Frailty
Source: Brain Behav. 2025 Jul 7;15(7):e70657. doi: 10.1002/brb3.70657 (PMC12230348; doi:10.1002/brb3.70657)
Supplement: Supplementary file 1 — Additional file 1: Table S1. Included instrumental variables for significant taxa. Table S2. MR analysis results of all eight methods for significant taxa. Table S3. Included instrumental variables for frailty. Table S4. DEGs in frailty and robust. Table S5. Gene‐set enrichment analysis. Table S6. Top 10 genes in largest connected network ranked by MCC method. [file BRB3-15-e70657-s001.xlsx]

## Sheet: Contents Page
Table S1. Included instrumental variables for significant taxa
Table S2. MR analysis results of all eight methods for significant taxa
Table S3 Included instrumental variables for frailty
Table S4. DEGs in frailty and robust
Table S5. Gene-set enrichment analysis
Table S6. Top 10 genes in largest connected network ranked by MCC method

## Sheet: Table S1-IV selection
Table S1. Included instrumental variables for significant taxa
exposure	SNP	effect_allele	other_allele	beta.exposure	beta.outcome	se.exposure	se.outcome	pval.exposure	pval.outcome	Fval
class Bacteroidia	rs11146701	A	G	0.0473596	-0.003	0.010541	0.0034	7.08223e-06	0.3644	20.1861
	rs111845179	T	C	0.102648	-0.0028	0.0213843	0.0073	9.23996e-07	0.702301	23.0415
	rs17343978	A	C	-0.0552057	0.0044	0.0120278	0.0038	8.3593e-06	0.2448	21.0666
	rs2032750	C	T	0.0508393	-0.0043	0.0106807	0.0033	1.91509e-06	0.197	22.6569
	rs2363574	T	C	0.222741	-0.0062	0.0508055	0.0124	9.93482e-06	0.6191	19.2211
	rs4146051	G	A	0.107377	-0.0178	0.0245661	0.008	8.76436e-06	0.02537	19.1051
	rs4916508	A	G	0.0466729	0.0001	0.0105312	0.0033	8.4711e-06	0.9702	19.6415
	rs55773148	G	A	-0.121514	0.0014	0.0236759	0.0077	3.89583e-07	0.8612	26.3414
	rs62531359	T	G	0.0655728	0.0004	0.0149891	0.0048	9.08657e-06	0.9402	19.138
	rs62575403	C	T	0.140055	-0.01	0.0311128	0.0079	7.06122e-06	0.2048	20.2637
	rs72706335	T	C	-0.22241	0.0093	0.0493458	0.0076	7.65526e-06	0.2191	20.3146
	rs7631304	G	A	-0.0645771	-0.0058	0.0132957	0.0044	8.36778e-07	0.1876	23.5904
	rs79585701	A	C	0.0646823	-0.0109	0.0149628	0.0045	9.98596e-06	0.0169801	18.6872
	rs929878	T	C	0.0548532	0.0031	0.012153	0.0038	4.7338e-06	0.4168	20.3722
class Betaproteobacteria	rs11128180	A	G	0.0592944	0.0025	0.0128769	0.0039	3.67147e-06	0.5248	21.2034
	rs1511453	A	G	0.0923492	-0.0042	0.0199158	0.0071	4.75762e-06	0.5482	21.5016
	rs2321387	G	A	-0.0494596	-0.0042	0.0109424	0.0033	5.80029e-06	0.2126	20.4304
	rs2613606	T	C	0.0513106	0.0067	0.0109091	0.0033	2.19816e-06	0.04635	22.1226
	rs320161	G	A	-0.0572286	0.0049	0.01262	0.0038	7.33247e-06	0.188	20.564
	rs4033856	T	C	-0.0832423	0.0065	0.0167237	0.0052	5.17166e-07	0.2064	24.7756
	rs56386628	C	T	-0.0622252	-0.006	0.0135688	0.0041	5.86949e-06	0.1497	21.0305
	rs6087811	T	G	-0.0978177	-0.014	0.0198522	0.0063	7.44303e-07	0.0267898	24.2783
	rs62395635	T	C	0.109741	0.009	0.0236	0.0068	2.9409e-06	0.1849	21.6229
	rs75242906	C	T	-0.121083	-0.0064	0.028075	0.007	9.27278e-06	0.3606	18.6006
	rs9964679	A	G	0.052911	0.0049	0.0114866	0.0036	4.84585e-06	0.1782	21.2182
genus Allisonella	rs1901739	G	T	-0.115769	-0.0066	0.0248626	0.0033	3.58798e-06	0.0489001	21.6816
	rs35110698	T	C	-0.146322	-0.0035	0.0320852	0.0045	5.72321e-06	0.4283	20.7974
	rs35778461	C	T	0.146679	0.0005	0.0297186	0.0042	1.20629e-06	0.9035	24.3601
	rs594561	T	C	-0.112231	-0.0099	0.0251681	0.0033	9.41109e-06	0.00279602	19.885
	rs602075	G	A	-0.168974	0.0001	0.0296976	0.0038	3.56574e-08	0.9693	32.3741
	rs6742198	A	G	-0.149152	0.0013	0.0316484	0.0041	3.34511e-06	0.756599	22.2103
	rs76904847	G	A	0.148523	0.0093	0.0334857	0.0043	6.08751e-06	0.0324496	19.6729
	rs7898615	T	G	0.167966	0.0098	0.0373586	0.005	8.87279e-06	0.0497302	20.2144
genus Bifidobacterium	rs12022129	A	G	-0.0619356	-0.0017	0.0138937	0.0041	7.9965e-06	0.683501	19.8722
	rs2491158	A	G	-0.0712624	0.0013	0.015983	0.0043	8.04711e-06	0.758	19.8794
	rs2686790	C	T	-0.070741	0.0006	0.0157926	0.0047	7.49894e-06	0.8936	20.0648
	rs4957061	T	C	0.0534239	0.0006	0.0117431	0.0033	5.77936e-06	0.8616	20.6969
	rs540489	T	G	-0.0637641	-0.0019	0.0138746	0.0039	5.19457e-06	0.633	21.1209
	rs55888705	A	G	0.0546319	0.0023	0.0121139	0.0034	6.67022e-06	0.4948	20.3388
	rs5746486	T	C	-0.0536216	-0.0055	0.0120801	0.0035	8.99953e-06	0.1136	19.7033
	rs62181700	G	A	-0.0624643	-0.0048	0.0131205	0.0037	2.17245e-06	0.1981	22.6654
	rs7322849	T	C	0.112428	0.0054	0.0201813	0.0071	1.08368e-08	0.4464	31.0349
	rs73797465	T	G	-0.0953566	0.0037	0.0209236	0.0067	4.38157e-06	0.580801	20.7696
	rs75344046	C	T	0.232354	0.0224	0.0505979	0.0084	4.86351e-06	0.00739299	21.088
	rs857444	C	T	0.0558234	0.0003	0.0121219	0.0035	3.571e-06	0.9332	21.2076
genus Clostridium innocuum group	rs10074000	T	C	-0.102648	0.0016	0.0227508	0.0034	6.99939e-06	0.6343	20.3567
	rs10506058	A	G	0.0997048	0.0006	0.0221926	0.0034	8.92442e-06	0.8626	20.1844
	rs1942371	G	A	-0.157938	-0.0038	0.034187	0.0052	4.0634e-06	0.4655	21.3428
	rs40656	C	T	0.142664	0.0036	0.0311021	0.0045	8.61529e-06	0.425	21.0402
	rs4869133	G	A	-0.180591	-0.0052	0.0409505	0.006	7.24453e-06	0.391	19.4479
	rs61267978	T	C	0.14708	0.0104	0.0320875	0.0049	5.58509e-06	0.0334996	21.0105
	rs6577484	G	A	0.160425	0.0104	0.0360857	0.0051	8.40601e-06	0.0418302	19.764
	rs6890185	C	T	-0.113424	-0.0012	0.0233137	0.0035	1.12243e-06	0.7263	23.6694
	rs77845139	A	G	-0.114993	0.0014	0.0257186	0.0038	8.40621e-06	0.7183	19.9916
genus Eubacterium coprostanoligenes group	rs1020520	T	G	-0.0590705	-0.0031	0.0132929	0.0042	8.88976e-06	0.4647	19.747
	rs10444197	A	G	-0.0505823	-0.0036	0.0113455	0.0035	5.98467e-06	0.3041	19.877
	rs11052069	C	T	-0.0477832	0.0013	0.0107833	0.0033	9.37951e-06	0.6967	19.6357
	rs11720857	C	T	0.0630776	0.0058	0.0144485	0.0044	9.26254e-06	0.1806	19.0592
	rs12906958	C	T	-0.0533159	-0.0006	0.0115935	0.0036	4.348e-06	0.8644	21.1487
	rs17159861	C	T	0.0962228	0.0093	0.0168388	0.0051	1.03786e-08	0.0698602	32.6538
	rs2644213	A	G	-0.0538845	-0.0049	0.0121245	0.0039	9.85644e-06	0.2049	19.7515
	rs4076415	G	T	-0.0515152	-0.0036	0.0110294	0.0034	1.98976e-06	0.2829	21.8156
	rs62024432	C	T	-0.0769698	-0.0008	0.0172101	0.0055	7.50205e-06	0.8872	20.002
	rs6762473	A	C	-0.0521584	-0.0044	0.0112353	0.0035	4.26108e-06	0.2029	21.5516
	rs76898927	G	A	0.123055	0.0055	0.0266375	0.0078	4.78983e-06	0.4774	21.3408
	rs79895140	T	C	-0.0641017	-0.005	0.0141153	0.0043	8.61807e-06	0.2411	20.6233
	rs9648214	T	C	-0.0828719	-0.0014	0.016431	0.0049	2.52029e-07	0.7752	25.4382
genus Eubacterium ruminantium group	rs10131724	C	A	0.199832	0.0053	0.0414577	0.007	2.38666e-06	0.4512	23.2338
	rs10923018	G	A	0.0726438	-0.0075	0.0160924	0.0033	6.79548e-06	0.0236298	20.3777
	rs11637981	T	G	0.073258	-0.005	0.0160888	0.0033	5.43676e-06	0.1337	20.733
	rs13025464	C	T	0.0737077	0.0027	0.0163786	0.0034	6.96835e-06	0.4323	20.2522
	rs139749	C	T	-0.0845439	0.0001	0.0171791	0.0035	8.58836e-07	0.9761	24.2194
	rs16891896	G	A	-0.174787	-0.0025	0.0390573	0.0075	2.38122e-06	0.739399	20.0269
	rs17519472	C	T	0.107804	-0.0067	0.0233984	0.0047	4.7036e-06	0.1543	21.2274
	rs209813	G	A	-0.103488	0.0187	0.0236391	0.0051	9.23145e-06	0.000241301	19.1654
	rs2116427	A	G	0.0911461	-0.0014	0.0182353	0.0038	4.67369e-07	0.714399	24.9833
	rs2229917	A	G	0.153538	0.0002	0.0323922	0.0068	2.15894e-06	0.9743	22.4673
	rs2418654	C	T	-0.0748879	0.0071	0.0165852	0.0034	6.17248e-06	0.03539	20.3883
	rs2817174	C	T	-0.0734306	0.0037	0.0163687	0.0034	7.86955e-06	0.2742	20.1245
	rs57340348	T	C	-0.0979429	0.0047	0.0212166	0.0042	4.93276e-06	0.2715	21.3105
	rs606117	G	A	-0.0833243	0.0024	0.018056	0.0036	4.81637e-06	0.5067	21.2961
	rs6676699	T	G	0.0888124	0.0005	0.0196447	0.0041	6.37984e-06	0.9009	20.4388
	rs7000472	G	A	0.0762282	0.0005	0.016523	0.0034	4.06846e-06	0.8877	21.284
	rs72836424	C	T	-0.139825	-0.0006	0.030069	0.0059	2.62126e-06	0.9194	21.6238
	rs73139629	A	C	-0.115098	0.0004	0.0247909	0.0052	5.36204e-06	0.9399	21.5551
order Bacteroidales	rs10131724	C	A	0.199832	0.0053	0.0414577	0.007	2.38666e-06	0.4512	23.2338
	rs10923018	G	A	0.0726438	-0.0075	0.0160924	0.0033	6.79548e-06	0.0236298	20.3777
	rs11637981	T	G	0.073258	-0.005	0.0160888	0.0033	5.43676e-06	0.1337	20.733
	rs13025464	C	T	0.0737077	0.0027	0.0163786	0.0034	6.96835e-06	0.4323	20.2522
	rs139749	C	T	-0.0845439	0.0001	0.0171791	0.0035	8.58836e-07	0.9761	24.2194
	rs16891896	G	A	-0.174787	-0.0025	0.0390573	0.0075	2.38122e-06	0.739399	20.0269
	rs17519472	C	T	0.107804	-0.0067	0.0233984	0.0047	4.7036e-06	0.1543	21.2274
	rs209813	G	A	-0.103488	0.0187	0.0236391	0.0051	9.23145e-06	0.000241301	19.1654
	rs2116427	A	G	0.0911461	-0.0014	0.0182353	0.0038	4.67369e-07	0.714399	24.9833
	rs2229917	A	G	0.153538	0.0002	0.0323922	0.0068	2.15894e-06	0.9743	22.4673
	rs2418654	C	T	-0.0748879	0.0071	0.0165852	0.0034	6.17248e-06	0.03539	20.3883
	rs2817174	C	T	-0.0734306	0.0037	0.0163687	0.0034	7.86955e-06	0.2742	20.1245
	rs57340348	T	C	-0.0979429	0.0047	0.0212166	0.0042	4.93276e-06	0.2715	21.3105
	rs606117	G	A	-0.0833243	0.0024	0.018056	0.0036	4.81637e-06	0.5067	21.2961
	rs6676699	T	G	0.0888124	0.0005	0.0196447	0.0041	6.37984e-06	0.9009	20.4388
	rs7000472	G	A	0.0762282	0.0005	0.016523	0.0034	4.06846e-06	0.8877	21.284
	rs72836424	C	T	-0.139825	-0.0006	0.030069	0.0059	2.62126e-06	0.9194	21.6238
	rs73139629	A	C	-0.115098	0.0004	0.0247909	0.0052	5.36204e-06	0.9399	21.5551

## Sheet: Table S2-MR analysis results
Table S2. MR analysis results of all eight methods for significant taxa
exposure	method	nsnp	b	se	pval
class Bacteroidia id.912	Inverse variance weighted	14	-0.0414508	0.0169286	0.0143428
	MR Egger	14	-0.0506535	0.0364609	0.189996
	Simple mode	14	-0.0380522	0.038254	0.338025
	Weighted median	14	-0.0373673	0.0230882	0.105563
	Weighted mode	14	-0.0397832	0.0288454	0.191104
	Maximum likelihood	14	-0.0427334	0.0168187	0.0110589
class Betaproteobacteria id.2867	Inverse variance weighted	11	0.048966	0.024051	0.0417582
	MR Egger	11	0.0203474	0.0867894	0.819886
	Simple mode	11	0.0875569	0.0494036	0.106757
	Weighted median	11	0.0759014	0.0288045	0.00841249
	Weighted mode	11	0.0833863	0.0478684	0.112124
	Maximum likelihood	11	0.0522245	0.0204927	0.0108203
genus Allisonella id.2174	Inverse variance weighted	8	0.0320303	0.0127396	0.0119291
	MR Egger	8	-0.107821	0.0722896	0.186421
	Simple mode	8	0.0588248	0.0291033	0.0829783
	Weighted median	8	0.0169236	0.0143943	0.239707
	Weighted mode	8	0.00268926	0.0208418	0.900962
	Maximum likelihood	8	0.0337626	0.0104858	0.00128264
genus Bifidobacterium id.436	Inverse variance weighted	12	0.041715	0.0168801	0.0134639
	MR Egger	12	0.0882431	0.044477	0.0753673
	Simple mode	12	0.0203416	0.0401458	0.622373
	Weighted median	12	0.0322526	0.0235024	0.169965
	Weighted mode	12	0.0209046	0.0431754	0.637755
	Maximum likelihood	12	0.0429184	0.0170551	0.0118542
genus Clostridium innocuum group id.14397	Inverse variance weighted	9	0.0227418	0.0108713	0.0364456
	MR Egger	9	0.124965	0.0553575	0.0585535
	Simple mode	9	0.0168548	0.0227688	0.480302
	Weighted median	9	0.0219265	0.0151755	0.148497
	Weighted mode	9	0.0168548	0.0231109	0.486619
	Maximum likelihood	9	0.0235654	0.0111972	0.0353285
genus Eubacterium coprostanoligenes group id.11375	Inverse variance weighted	13	0.0543905	0.0182796	0.00292542
	MR Egger	13	0.069499	0.0731976	0.362775
	Simple mode	13	0.0807838	0.0420165	0.0785759
	Weighted median	13	0.0681206	0.0230858	0.0031699
	Weighted mode	13	0.0816826	0.040514	0.0667344
	Maximum likelihood	13	0.0553733	0.0187246	0.00310396
genus Eubacterium ruminantium group id.11340	Inverse variance weighted	18	-0.0271916	0.0123851	0.0281265
	MR Egger	18	0.0410206	0.0426462	0.350422
	Simple mode	18	0.00255862	0.0251821	0.920259
	Weighted median	18	-0.00259162	0.014961	0.862474
	Weighted mode	18	0.0032461	0.0233223	0.89094
	Maximum likelihood	18	-0.0271347	0.0107134	0.0113159
order Bacteroidales id.913	Inverse variance weighted	18	-0.0271916	0.0123851	0.0281265
	MR Egger	18	0.0410206	0.0426462	0.350422
	Simple mode	18	0.00255862	0.0251821	0.920259
	Weighted median	18	-0.00259162	0.014961	0.862474
	Weighted mode	18	0.0032461	0.0233223	0.89094
	Maximum likelihood	18	-0.0271347	0.0107134	0.0113159

## Sheet: Table S3-IV for frailty
Table S3. Included instrumental variables for frailty
SNP	effect_allele.exposure	other_allele.exposure	beta.exposure	se.exposure	pval.exposure	eaf.exposure
rs12739243	C	T	-0.0242	0.004	1.279e-09	0.2206
rs583514	C	T	0.0199	0.0033	1.64999e-09	0.5111
rs82334	C	A	-0.0223	0.0035	3.13098e-10	0.3177
rs9275160	A	G	0.0382	0.0035	7.17629e-28	0.3397
rs555911977	T	C	0.034	0.0046	2.10281e-13	0.2793
rs374943348	A	T	0.0274	0.0039	3.22775e-12	0.3605
rs2396766	A	G	0.0201	0.0033	1.22e-09	0.4725
rs4146140	T	C	-0.0198	0.0034	6.827e-09	0.3811
rs8089807	T	C	-0.0248	0.0043	6.49905e-09	0.1866

## Sheet: Table S4-DEGs 
Table S4. DEGs in frailty and robust
	logFC	AveExpr	t	P.Value	adj.P.Val	qvalue	color
CHODL	-0.127732	2.49084	-5.82059	1.6834e-05	0.231939	1.6834e-05	downregulate
FBXO32	0.129506	2.45008	4.66405	0.000196943	0.58512	0.000196943	upregulate
LOC105370791	-0.11212	2.27479	-4.65038	0.000202914	0.58512	0.000202914	downregulate
MCU	0.105344	2.58173	4.65036	0.000202926	0.58512	0.000202926	upregulate
GABBR1	-0.335136	1.67123	-4.5174	0.000271523	0.58512	0.000271523	downregulate
LOC105379091	-0.119885	2.03765	-4.47886	0.000295508	0.58512	0.000295508	downregulate
TMEM104	0.143587	2.81935	4.37653	0.000370146	0.58512	0.000370146	upregulate
AK5	0.0807557	2.62925	4.34335	0.00039824	0.58512	0.00039824	upregulate
IL31RA	0.150322	2.13197	4.31722	0.000421868	0.58512	0.000421868	upregulate
CASP14	-0.0904118	2.62774	-4.23801	0.000502543	0.58512	0.000502543	downregulate
NFATC2	0.139525	2.11643	4.22981	0.00051174	0.58512	0.00051174	upregulate
LOC105375544	0.108048	2.47691	4.20892	0.000535935	0.58512	0.000535935	upregulate
PAX6-AS1	-0.121211	2.22905	-4.18898	0.000560114	0.58512	0.000560114	downregulate
LOC105369667	-0.16073	1.73182	-4.16202	0.000594548	0.58512	0.000594548	downregulate
LINC02099	0.141719	2.64312	4.0891	0.000698785	0.641857	0.000698785	upregulate
SH3BGRL	-0.154113	2.27333	-3.94807	0.000955452	0.779425	0.000955452	downregulate
ARGLU1	-0.289906	1.87881	-3.9129	0.00103303	0.779425	0.00103303	downregulate
TET1	0.128925	2.35527	3.90067	0.00106149	0.779425	0.00106149	upregulate
ZHX3	0.0957426	2.54235	3.88784	0.00109215	0.779425	0.00109215	upregulate
FIRRE	-0.10448	2.49849	-3.87193	0.00113141	0.779425	0.00113141	downregulate
LOC101928909	0.321171	1.61623	3.78973	0.00135796	0.852032	0.00135796	upregulate
LOC105372379	-0.211581	2.17329	-3.7889	0.00136048	0.852032	0.00136048	downregulate
SMCO3	-0.113122	2.18316	-3.70915	0.00162399	0.962733	0.00162399	downregulate
LINC02740	-0.167488	1.72544	-3.68988	0.00169493	0.962733	0.00169493	downregulate
SNX5	-0.116951	3.18626	-3.67628	0.00174687	0.962733	0.00174687	downregulate
MRPL35	0.142491	2.24146	3.60552	0.00204375	0.999806	0.00204375	upregulate
COX5B	-0.168394	1.5924	-3.56202	0.0022506	0.999806	0.0022506	downregulate
LOC107984875	-0.0778648	2.69085	-3.53477	0.00239062	0.999806	0.00239062	downregulate
LINC02416	0.164054	2.08369	3.531	0.00241069	0.999806	0.00241069	upregulate
SERTM2	0.139321	2.32713	3.50949	0.00252824	0.999806	0.00252824	upregulate
LINC00330	-0.121277	2.15718	-3.49517	0.00260966	0.999806	0.00260966	downregulate
ZNF624	0.163605	2.57415	3.4585	0.00283016	0.999806	0.00283016	upregulate
IGLV2-28	0.090043	2.96753	3.45336	0.00286248	0.999806	0.00286248	upregulate
TFEC	0.0894344	2.6013	3.44901	0.00289012	0.999806	0.00289012	upregulate
LOC101928543	0.097918	2.55006	3.44304	0.00292856	0.999806	0.00292856	upregulate
ONECUT3	0.097918	2.55006	3.44304	0.00292856	0.999806	0.00292856	upregulate
PLD1	0.125968	2.39854	3.44004	0.002948	0.999806	0.002948	upregulate
LOC100129603	0.433372	2.69633	3.40376	0.00319404	0.999806	0.00319404	upregulate
PRAMEF6	-0.119994	2.32728	-3.38999	0.00329256	0.999806	0.00329256	downregulate
LOC105375532	0.101093	2.64487	3.36613	0.00347058	0.999806	0.00347058	upregulate
LOC102724700	0.151593	2.10172	3.35884	0.00352678	0.999806	0.00352678	upregulate
LOC105377488	0.151593	2.10172	3.35884	0.00352678	0.999806	0.00352678	upregulate
LINC01681	-0.136579	1.81429	-3.3502	0.0035946	0.999806	0.0035946	downregulate
TMEM106A	-0.0673275	2.82865	-3.32525	0.0037978	0.999806	0.0037978	downregulate
GTF2A2	-0.111369	2.46799	-3.31586	0.00387708	0.999806	0.00387708	downregulate
ZNF274	-0.0833558	2.87724	-3.30268	0.00399121	0.999806	0.00399121	downregulate
RHBDF1	0.336351	3.10314	3.2689	0.00429911	0.999806	0.00429911	upregulate
ODF3	0.0724355	2.61041	3.26663	0.00432062	0.999806	0.00432062	upregulate
LOC107986961	0.119488	1.88444	3.26051	0.00437911	0.999806	0.00437911	upregulate
BRMS1L	0.089707	2.58091	3.25617	0.00442103	0.999806	0.00442103	upregulate
LOC107986104	-0.106699	2.29988	-3.25147	0.00446688	0.999806	0.00446688	downregulate
SHE	0.0620175	2.16981	3.23519	0.00462954	0.999806	0.00462954	upregulate
ERLEC1	0.222844	1.9807	3.16152	0.00544069	0.999806	0.00544069	upregulate
HSPA5	0.0922144	2.56576	3.15419	0.00552868	0.999806	0.00552868	upregulate
DHCR24	0.0886521	2.18849	3.11857	0.00597622	0.999806	0.00597622	upregulate
SKIL	-0.0836946	2.49929	-3.10452	0.00616219	0.999806	0.00616219	downregulate
MCF2	0.115361	2.13184	3.09802	0.00625027	0.999806	0.00625027	upregulate
CRYBG1	0.0781363	3.29357	3.08972	0.00636438	0.999806	0.00636438	upregulate
LOC101929319	-0.0767059	2.27725	-3.04662	0.00699052	0.999806	0.00699052	downregulate
TNFAIP6	-0.0767059	2.27725	-3.04662	0.00699052	0.999806	0.00699052	downregulate
CYP2A6	0.196503	2.10252	3.02368	0.00734793	0.999806	0.00734793	upregulate
FKBP5	0.0589163	3.18329	2.99054	0.00789571	0.999806	0.00789571	upregulate
LOC112267956	0.0589163	3.18329	2.99054	0.00789571	0.999806	0.00789571	upregulate
IDO2	0.0987704	2.14575	2.97312	0.00819942	0.999806	0.00819942	upregulate
LOC105378808	-0.0952755	2.26634	-2.96029	0.00843027	0.999806	0.00843027	downregulate
MIR491	0.201298	2.206	2.91584	0.00927972	0.999806	0.00927972	upregulate
LINC02006	-0.122902	1.98947	-2.91248	0.00934721	0.999806	0.00934721	downregulate
HGSNAT	0.154784	2.43438	2.90706	0.00945694	0.999806	0.00945694	upregulate
LINC00620	-0.0775368	2.51751	-2.90558	0.00948714	0.999806	0.00948714	downregulate
LOC101927190	0.109156	2.08386	2.90142	0.00957269	0.999806	0.00957269	upregulate
EPRS1	0.0721493	2.42408	2.896	0.00968497	0.999806	0.00968497	upregulate
H3C4	0.0806844	3.07145	2.88682	0.00987831	0.999806	0.00987831	upregulate
DIAPH2	0.12335	2.02758	2.87701	0.0100892	0.999806	0.0100892	upregulate
CYB5R1	-0.114648	2.12005	-2.8718	0.0102028	0.999806	0.0102028	downregulate
LOC105371675	-0.202811	1.62424	-2.87176	0.0102036	0.999806	0.0102036	downregulate
JAG1	0.107122	2.4231	2.86474	0.0103587	0.999806	0.0103587	upregulate
RNF185	0.0784926	2.81574	2.82305	0.0113278	0.999806	0.0113278	upregulate
PDE11A-AS1	-0.0818693	2.45843	-2.81984	0.0114059	0.999806	0.0114059	downregulate
LOC101927502	0.150238	2.14483	2.8177	0.0114581	0.999806	0.0114581	upregulate
LOC105375758	0.0666917	2.35374	2.81208	0.0115968	0.999806	0.0115968	upregulate
SINHCAF	-0.222697	2.33232	-2.80931	0.0116658	0.999806	0.0116658	downregulate
PRTN3	-0.1002	2.73777	-2.80222	0.011844	0.999806	0.011844	downregulate
ARID4B	-0.11592	3.30073	-2.79142	0.0121204	0.999806	0.0121204	downregulate
KCNA6	0.0684338	2.51613	2.78574	0.0122683	0.999806	0.0122683	upregulate
DCN	0.110274	2.22135	2.76881	0.0127197	0.999806	0.0127197	upregulate
LOC107985242	-0.153856	2.08554	-2.75634	0.0130622	0.999806	0.0130622	downregulate
LINC02149	0.0704943	2.20692	2.75194	0.0131851	0.999806	0.0131851	upregulate
OLFML2B	0.0746018	2.4172	2.74596	0.0133541	0.999806	0.0133541	upregulate
MMP26	0.106287	2.63454	2.74197	0.013468	0.999806	0.013468	upregulate
LINC01107	0.0647947	2.66307	2.72952	0.013829	0.999806	0.013829	upregulate
LRP12	-0.104482	2.50476	-2.72947	0.0138304	0.999806	0.0138304	downregulate
GABRB2	0.102528	2.22692	2.72648	0.0139185	0.999806	0.0139185	upregulate
TMEM87B	0.107516	2.75257	2.72343	0.0140089	0.999806	0.0140089	upregulate
CNGB1	0.0744779	2.55445	2.70042	0.0147097	0.999806	0.0147097	upregulate
DEFB134	-0.170581	1.53897	-2.69237	0.0149628	0.999806	0.0149628	downregulate
LOC105375027	-0.0731137	2.61392	-2.69215	0.0149698	0.999806	0.0149698	downregulate
SLC2A7	0.0983043	2.61981	2.68849	0.0150862	0.999806	0.0150862	upregulate
UGGT2	0.0652902	2.92816	2.68544	0.0151837	0.999806	0.0151837	upregulate
KIR2DS4	-0.122783	2.82946	-2.67455	0.0155374	0.999806	0.0155374	downregulate
FAM126A	-0.126964	2.60344	-2.66977	0.0156953	0.999806	0.0156953	downregulate
THSD7A	-0.0876352	2.41145	-2.66139	0.0159755	0.999806	0.0159755	downregulate
CAB39	0.106334	2.00382	2.65589	0.0161618	0.999806	0.0161618	upregulate
UGT3A1	0.0880911	2.23512	2.65525	0.0161836	0.999806	0.0161836	upregulate
LOC105374657	-0.0938846	2.43979	-2.65381	0.0162331	0.999806	0.0162331	downregulate
LOC105371578	-0.0626635	2.98594	-2.6537	0.0162368	0.999806	0.0162368	downregulate
SLC47A1	-0.0626635	2.98594	-2.6537	0.0162368	0.999806	0.0162368	downregulate
LINC02436	-0.0930107	2.4564	-2.65369	0.0162371	0.999806	0.0162371	downregulate
LOC105377588	-0.0930107	2.4564	-2.65369	0.0162371	0.999806	0.0162371	downregulate
LOC112268446	-0.11787	1.80906	-2.64925	0.0163899	0.999806	0.0163899	downregulate
LOC105377846	-0.172366	2.00842	-2.64819	0.0164266	0.999806	0.0164266	downregulate
LOC107987280	-0.0849723	2.33131	-2.64523	0.0165294	0.999806	0.0165294	downregulate
CLEC2D	-0.24158	2.17921	-2.64361	0.0165857	0.999806	0.0165857	downregulate
SPATA6L	0.134232	2.48474	2.64313	0.0166024	0.999806	0.0166024	upregulate
PYGL	-0.0986188	2.69801	-2.64214	0.0166374	0.999806	0.0166374	downregulate
ENOSF1	0.0764893	2.95834	2.63725	0.0168095	0.999806	0.0168095	upregulate
ERMARD	0.0710181	2.46984	2.63665	0.0168308	0.999806	0.0168308	upregulate
LOC105369367	0.0694825	2.46695	2.63358	0.0169401	0.999806	0.0169401	upregulate
ACTL8	-0.109276	2.08379	-2.62869	0.0171152	0.999806	0.0171152	downregulate
LOC107984449	0.0802359	2.5795	2.62427	0.017275	0.999806	0.017275	upregulate
LINC02116	-0.120675	2.04988	-2.61676	0.0175497	0.999806	0.0175497	downregulate
ATP1A3	-0.109282	2.26633	-2.61401	0.0176517	0.999806	0.0176517	downregulate
IGSF5	-0.151432	1.98387	-2.61172	0.0177366	0.999806	0.0177366	downregulate
LOC107986019	0.0937902	2.42195	2.60527	0.0179785	0.999806	0.0179785	upregulate
FAM13B	-0.0816029	2.61108	-2.60456	0.0180054	0.999806	0.0180054	downregulate
ECE2	0.0628801	2.65167	2.59685	0.018299	0.999806	0.018299	upregulate
EEF1AKMT4-ECE2	0.0628801	2.65167	2.59685	0.018299	0.999806	0.018299	upregulate
SDCBP2	0.0813603	2.59103	2.59531	0.0183581	0.999806	0.0183581	upregulate
LOC102724080	-0.177048	1.89674	-2.59397	0.0184098	0.999806	0.0184098	downregulate
APC	-0.0885826	2.34957	-2.58021	0.0189481	0.999806	0.0189481	downregulate
OCM	-0.0630894	2.87703	-2.56963	0.0193719	0.999806	0.0193719	downregulate
LOC105376872	0.121842	2.48905	2.56557	0.019537	0.999806	0.019537	upregulate
LOC105375652	-0.0952426	2.58762	-2.56287	0.0196478	0.999806	0.0196478	downregulate
PTDSS1	-0.0952426	2.58762	-2.56287	0.0196478	0.999806	0.0196478	downregulate
MAFF	0.0864129	3.00071	2.5593	0.0197947	0.999806	0.0197947	upregulate
LOC105374392	0.14443	1.85309	2.554	0.020015	0.999806	0.020015	upregulate
LINC02239	0.15389	1.78008	2.55348	0.0200368	0.999806	0.0200368	upregulate
LOC105369161	0.0723292	2.60865	2.55248	0.0200786	0.999806	0.0200786	upregulate
LINC01493	-0.120705	1.61515	-2.54666	0.0203241	0.999806	0.0203241	downregulate
OSTF1	-0.15304	2.12363	-2.54046	0.0205885	0.999806	0.0205885	downregulate
PPP2R5A	0.129977	2.57834	2.53962	0.0206245	0.999806	0.0206245	upregulate
LOC105374519	0.212367	2.01099	2.53494	0.0208266	0.999806	0.0208266	upregulate
IRF9	0.186604	1.96702	2.53164	0.0209702	0.999806	0.0209702	upregulate
VLDLR-AS1	0.125612	1.75151	2.52949	0.0210642	0.999806	0.0210642	upregulate
N6AMT1	-0.0958688	2.41304	-2.52429	0.0212932	0.999806	0.0212932	downregulate
OR2T27	0.119985	2.06442	2.51677	0.0216289	0.999806	0.0216289	upregulate
PDCL	0.0778133	2.38143	2.51594	0.0216663	0.999806	0.0216663	upregulate
LOC105373480	0.0595209	2.70813	2.50921	0.0219711	0.999806	0.0219711	upregulate
NOTCH2	0.0796646	2.48049	2.50766	0.0220421	0.999806	0.0220421	upregulate
ATP2A1	0.0744519	2.69403	2.50571	0.0221313	0.999806	0.0221313	upregulate
OSER1-DT	-0.11126	1.94412	-2.50478	0.0221743	0.999806	0.0221743	downregulate
BTK	0.111479	2.38529	2.5047	0.022178	0.999806	0.022178	upregulate
SLC7A14	-0.100012	2.81736	-2.50329	0.0222428	0.999806	0.0222428	downregulate
ELAVL2	-0.0668857	2.47028	-2.50273	0.0222687	0.999806	0.0222687	downregulate
CFAP100-DT	0.088069	2.33219	2.49344	0.022702	0.999806	0.022702	upregulate
CACNG8	-0.0989514	2.81185	-2.49264	0.0227395	0.999806	0.0227395	downregulate
LOC107984361	-0.0688626	2.85697	-2.49122	0.0228066	0.999806	0.0228066	downregulate
ACSBG1	-0.172623	2.46085	-2.49076	0.0228281	0.999806	0.0228281	downregulate
TRIM27	0.0605215	2.58483	2.49014	0.0228578	0.999806	0.0228578	upregulate
DEFB104A	0.230122	1.77025	2.48911	0.0229065	0.999806	0.0229065	upregulate
LOC105375721	0.0726748	2.68739	2.48742	0.0229868	0.999806	0.0229868	upregulate
KIAA0586	0.0970283	2.28162	2.48402	0.023149	0.999806	0.023149	upregulate
LINC02741	-0.109401	1.91297	-2.48387	0.0231566	0.999806	0.0231566	downregulate
LOC105374913	-0.0807415	2.08237	-2.47744	0.0234667	0.999806	0.0234667	downregulate
PDLIM7	-0.105862	2.17819	-2.47435	0.023617	0.999806	0.023617	downregulate
MZT2A	0.071435	2.60794	2.47336	0.0236656	0.999806	0.0236656	upregulate
LOC105377483	0.227153	2.22898	2.46704	0.0239765	0.999806	0.0239765	upregulate
TMC3	0.0797817	2.64994	2.46372	0.0241417	0.999806	0.0241417	upregulate
TMC3-AS1	0.0797817	2.64994	2.46372	0.0241417	0.999806	0.0241417	upregulate
SLC45A2	0.0906357	2.41737	2.45922	0.0243667	0.999806	0.0243667	upregulate
DLEU7	-0.0916482	2.50964	-2.45857	0.0243996	0.999806	0.0243996	downregulate
LOC107984567	-0.0916482	2.50964	-2.45857	0.0243996	0.999806	0.0243996	downregulate
LOC105373408	-0.0747528	2.51492	-2.45629	0.0245144	0.999806	0.0245144	downregulate
NLRP10	0.130518	1.66173	2.45301	0.024681	0.999806	0.024681	upregulate
LOC105376016	-0.065879	2.47772	-2.4524	0.0247123	0.999806	0.0247123	downregulate
LOC105376017	-0.065879	2.47772	-2.4524	0.0247123	0.999806	0.0247123	downregulate
MUC1	-0.0675141	2.89741	-2.45088	0.0247895	0.999806	0.0247895	downregulate
KCNB1	-0.0857014	2.91867	-2.44787	0.0249439	0.999806	0.0249439	downregulate
SIN3A	0.0859038	2.76762	2.44442	0.0251221	0.999806	0.0251221	upregulate
LOC107984856	-0.0904078	2.18261	-2.43867	0.0254214	0.999806	0.0254214	downregulate
LINC02227	0.0972093	2.78085	2.43736	0.0254897	0.999806	0.0254897	upregulate
CEP290	-0.128433	1.69036	-2.41498	0.0266899	0.999806	0.0266899	downregulate
SLC24A2	0.0663795	2.24612	2.41496	0.0266908	0.999806	0.0266908	upregulate
PRKAA2	0.0975922	2.07034	2.41459	0.0267109	0.999806	0.0267109	upregulate
LOC107986886	-0.105699	2.55341	-2.40818	0.0270648	0.999806	0.0270648	downregulate
LOC107986887	-0.105699	2.55341	-2.40818	0.0270648	0.999806	0.0270648	downregulate
LOC107986229	-0.09531	2.0492	-2.40502	0.0272403	0.999806	0.0272403	downregulate
DIRAS1	0.0786052	2.6811	2.40336	0.0273336	0.999806	0.0273336	upregulate
RUFY2	-0.102234	1.31769	-2.40197	0.0274115	0.999806	0.0274115	downregulate
PRG2	0.187641	1.70842	2.40101	0.0274651	0.999806	0.0274651	upregulate
NUDT19	0.202216	2.64292	2.39962	0.0275434	0.999806	0.0275434	upregulate
RAB3B	-0.139214	1.8527	-2.39702	0.0276904	0.999806	0.0276904	downregulate
LINC00672	-0.147869	1.74755	-2.3969	0.0276974	0.999806	0.0276974	downregulate
LOC102723529	-0.121451	2.55988	-2.39544	0.0277803	0.999806	0.0277803	downregulate
DNAJC13	0.0788676	2.48591	2.39282	0.0279296	0.999806	0.0279296	upregulate
SLC44A3-AS1	0.0923626	2.29277	2.39072	0.0280501	0.999806	0.0280501	upregulate
FBLIM1	-0.0671561	2.8092	-2.3889	0.0281546	0.999806	0.0281546	downregulate
IRS2	-0.102637	1.83673	-2.38779	0.0282187	0.999806	0.0282187	downregulate
EFTUD2	-0.141864	2.6263	-2.38344	0.0284707	0.999806	0.0284707	downregulate
LINC01353	0.164797	2.68125	2.38235	0.0285341	0.999806	0.0285341	upregulate
ADAT3	-0.0814564	2.61679	-2.38083	0.0286228	0.999806	0.0286228	downregulate
CMKLR1	-0.105767	2.64959	-2.37619	0.0288956	0.999806	0.0288956	downregulate
NCK2	-0.0797822	2.57272	-2.37456	0.0289918	0.999806	0.0289918	downregulate
LOC107986196	-0.0663269	2.70824	-2.37255	0.0291109	0.999806	0.0291109	downregulate
SH3D19	-0.0663269	2.70824	-2.37255	0.0291109	0.999806	0.0291109	downregulate
UGT2B7	-0.0921488	2.21785	-2.35648	0.0300805	0.999806	0.0300805	downregulate
LINC02369	-0.238162	1.68298	-2.35563	0.0301329	0.999806	0.0301329	downregulate
LOC112268444	-0.0791369	1.39323	-2.35362	0.030256	0.999806	0.030256	downregulate
GAD2	0.148232	1.57769	2.34997	0.030482	0.999806	0.030482	upregulate
TRIB2	0.194179	1.94884	2.34123	0.0310281	0.999806	0.0310281	upregulate
EPHB1	0.142532	1.72641	2.32725	0.0319214	0.999806	0.0319214	upregulate
LINC00342	-0.0701357	2.86993	-2.32591	0.0320086	0.999806	0.0320086	downregulate
MPV17	0.0642506	2.5369	2.32494	0.0320716	0.999806	0.0320716	upregulate
LRRC38	-0.0674497	2.59985	-2.3216	0.0322895	0.999806	0.0322895	downregulate
LOC105371191	0.187444	2.48366	2.31929	0.0324408	0.999806	0.0324408	upregulate
POLR3E	-0.0690436	3.00668	-2.31795	0.0325287	0.999806	0.0325287	downregulate
OR2S2	-0.0787308	2.34979	-2.31326	0.0328392	0.999806	0.0328392	downregulate
CDC37	0.0630622	2.67389	2.31121	0.0329755	0.999806	0.0329755	upregulate
RASA4B	0.196311	2.04849	2.31029	0.033037	0.999806	0.033037	upregulate
LOC105371316	0.0890826	2.32893	2.309	0.0331236	0.999806	0.0331236	upregulate
DPY19L3	0.0592952	2.68933	2.3083	0.0331707	0.999806	0.0331707	upregulate
LOC105373766	-0.157024	1.70894	-2.308	0.0331908	0.999806	0.0331908	downregulate
AMER1	-0.0759938	2.75813	-2.30381	0.0334732	0.999806	0.0334732	downregulate
LOC105371679	-0.137372	1.50673	-2.30157	0.0336246	0.999806	0.0336246	downregulate
VXN	-0.128855	2.58843	-2.30074	0.0336816	0.999806	0.0336816	downregulate
LOC730668	-0.0695062	2.56119	-2.30058	0.0336919	0.999806	0.0336919	downregulate
ZNF568	-0.0829808	2.76318	-2.2991	0.0337929	0.999806	0.0337929	downregulate
LINC01170	0.0795023	2.29724	2.29835	0.0338446	0.999806	0.0338446	upregulate
KRT73	0.0693558	2.52179	2.29773	0.0338867	0.999806	0.0338867	upregulate
RAP2C-AS1	-0.127932	2.82175	-2.29763	0.0338935	0.999806	0.0338935	downregulate
CD164	0.217012	2.4718	2.29757	0.0338973	0.999806	0.0338973	upregulate
ACSM1	-0.141941	2.90496	-2.29633	0.0339828	0.999806	0.0339828	downregulate
LOC112268136	0.162556	2.47755	2.2951	0.0340671	0.999806	0.0340671	upregulate
BRD2	-0.0759417	2.99067	-2.29435	0.0341185	0.999806	0.0341185	downregulate
LOC105377698	0.0677647	2.2927	2.29161	0.0343082	0.999806	0.0343082	upregulate
TAF4	0.0697359	2.763	2.29043	0.0343895	0.999806	0.0343895	upregulate
LOC105377144	-0.153883	1.66536	-2.2896	0.0344473	0.999806	0.0344473	downregulate
KCNQ1DN	0.0673761	2.67087	2.28745	0.0345967	0.999806	0.0345967	upregulate
NAA15	0.159055	1.97771	2.28359	0.0348669	0.999806	0.0348669	upregulate
TAF1	0.0604847	3.30628	2.27988	0.0351287	0.999806	0.0351287	upregulate
LINC02455	0.10853	2.78128	2.27855	0.0352228	0.999806	0.0352228	upregulate
PELI2	-0.0709627	2.53172	-2.27287	0.0356281	0.999806	0.0356281	downregulate
MCC	0.126551	2.11211	2.27113	0.0357526	0.999806	0.0357526	upregulate
LINC00977	0.089319	2.0423	2.26784	0.0359906	0.999806	0.0359906	upregulate
PFKM	0.113408	2.78994	2.26277	0.0363588	0.999806	0.0363588	upregulate
ZNF804A	-0.165704	1.83355	-2.26123	0.0364713	0.999806	0.0364713	downregulate
TET2	0.125657	1.70902	2.26057	0.03652	0.999806	0.03652	upregulate
LOC101929161	0.0662398	2.60845	2.25721	0.0367667	0.999806	0.0367667	upregulate
GPAT3	-0.0852466	2.36672	-2.25623	0.0368394	0.999806	0.0368394	downregulate
CDC42BPB	0.0607568	2.83906	2.25588	0.0368651	0.999806	0.0368651	upregulate
VPS13B	-0.0643626	3.28735	-2.25538	0.0369026	0.999806	0.0369026	downregulate
LOC105370655	-0.0721471	2.14509	-2.24847	0.0374172	0.999806	0.0374172	downregulate
LINC00331	-0.0753597	1.73558	-2.24816	0.0374409	0.999806	0.0374409	downregulate
KLF8	-0.107652	2.79183	-2.24583	0.0376159	0.999806	0.0376159	downregulate
GLRX2	-0.137574	2.28579	-2.24446	0.0377191	0.999806	0.0377191	downregulate
TEX26	0.0630916	2.88964	2.24282	0.0378433	0.999806	0.0378433	upregulate
LOC105369389	0.069595	2.74819	2.24172	0.0379264	0.999806	0.0379264	upregulate
LOC107985891	0.0735294	2.31102	2.2408	0.0379967	0.999806	0.0379967	upregulate
HDAC2	0.0766912	2.07457	2.23899	0.0381344	0.999806	0.0381344	upregulate
LINC02194	-0.0936346	2.48826	-2.23654	0.0383223	0.999806	0.0383223	downregulate
ARHGAP28	-0.0666652	2.3574	-2.23128	0.0387275	0.999806	0.0387275	downregulate
LOC101927699	0.0950373	2.48551	2.22909	0.0388972	0.999806	0.0388972	upregulate
GRM3-AS1	0.0610181	2.71937	2.22625	0.0391185	0.999806	0.0391185	upregulate
RAPGEF4	-0.0681493	3.20124	-2.22364	0.0393229	0.999806	0.0393229	downregulate
SSH1	-0.085185	2.26588	-2.22343	0.0393392	0.999806	0.0393392	downregulate
EML4-AS1	0.0815684	1.7326	2.21719	0.0398326	0.999806	0.0398326	upregulate
UBALD2	0.0596448	2.6342	2.21496	0.0400101	0.999806	0.0400101	upregulate
OR7C2	-0.103399	1.87156	-2.21471	0.0400298	0.999806	0.0400298	downregulate
FLRT3	-0.0927313	2.55201	-2.21385	0.0400986	0.999806	0.0400986	downregulate
NLGN1	0.0758416	2.0357	2.21305	0.0401625	0.999806	0.0401625	upregulate
LINC01790	0.111653	1.78218	2.21301	0.0401657	0.999806	0.0401657	upregulate
LOC105375523	-0.0643201	2.44151	-2.21171	0.0402698	0.999806	0.0402698	downregulate
SNAP25-AS1	0.0792896	2.4186	2.20987	0.0404183	0.999806	0.0404183	upregulate
FBLN7	0.106294	3.09511	2.208	0.040569	0.999806	0.040569	upregulate
ZC3H8	0.106294	3.09511	2.208	0.040569	0.999806	0.040569	upregulate
FGF12-AS1	-0.211866	1.99686	-2.20718	0.0406347	0.999806	0.0406347	downregulate
NDST3	0.065405	1.84034	2.20197	0.0410584	0.999806	0.0410584	upregulate
SLC25A37	-0.108016	2.98814	-2.20181	0.0410722	0.999806	0.0410722	downregulate
ZNF280D	-0.122248	2.18577	-2.20044	0.0411838	0.999806	0.0411838	downregulate
MCHR2-AS1	-0.0781273	2.83462	-2.20021	0.0412028	0.999806	0.0412028	downregulate
LOC105377406	-0.106519	1.93708	-2.19876	0.0413216	0.999806	0.0413216	downregulate
LOC100128993	0.0642885	2.53771	2.19553	0.0415882	0.999806	0.0415882	upregulate
SLC2A3	0.0886538	2.1225	2.19523	0.0416126	0.999806	0.0416126	upregulate
HS3ST2	-0.0805588	2.51646	-2.19445	0.0416776	0.999806	0.0416776	downregulate
EMCN	0.0655622	2.63968	2.19221	0.0418632	0.999806	0.0418632	upregulate
LOC105371275	0.0986046	2.16707	2.19	0.0420478	0.999806	0.0420478	upregulate
MSRB3	-0.127217	2.3723	-2.1884	0.0421809	0.999806	0.0421809	downregulate
TRIM24	0.0812081	2.54063	2.18741	0.0422642	0.999806	0.0422642	upregulate
ERI2	0.0731397	2.72114	2.18628	0.0423594	0.999806	0.0423594	upregulate
MYH10	-0.0704491	2.48352	-2.18556	0.0424201	0.999806	0.0424201	downregulate
CPLANE2	0.09906	2.42362	2.18547	0.0424269	0.999806	0.0424269	upregulate
IQCA1	-0.0611804	2.35056	-2.18412	0.0425411	0.999806	0.0425411	downregulate
IL12RB2	0.0837127	2.36499	2.18359	0.0425862	0.999806	0.0425862	upregulate
HNRNPR	0.061866	2.37855	2.18271	0.0426607	0.999806	0.0426607	upregulate
LINC02055	0.0695814	2.47968	2.17997	0.042893	0.999806	0.042893	upregulate
LOC101929805	0.112257	2.69427	2.17504	0.0433137	0.999806	0.0433137	upregulate
PACSIN2	-0.0664666	3.33012	-2.17449	0.0433614	0.999806	0.0433614	downregulate
GPRIN3	-0.0750436	2.75209	-2.17216	0.0435614	0.999806	0.0435614	downregulate
LOC107987122	-0.107152	2.41083	-2.16999	0.0437492	0.999806	0.0437492	downregulate
ACTN3	-0.116281	2.89229	-2.16753	0.0439631	0.999806	0.0439631	downregulate
PTPRQ	0.13163	2.32933	2.16748	0.0439671	0.999806	0.0439671	upregulate
MAST4	-0.0697449	2.3932	-2.16657	0.0440463	0.999806	0.0440463	downregulate
SPINT1-AS1	-0.0740979	2.99476	-2.1649	0.0441923	0.999806	0.0441923	downregulate
LOC105372544	-0.19026	2.1368	-2.15869	0.0447383	0.999806	0.0447383	downregulate
TMED3	-0.113467	2.64783	-2.1579	0.0448078	0.999806	0.0448078	downregulate
TP53INP1	-0.107935	2.5755	-2.15776	0.0448205	0.999806	0.0448205	downregulate
LOC105374391	0.150614	1.86902	2.15764	0.0448309	0.999806	0.0448309	upregulate
MYLK2	0.0614463	2.36336	2.15753	0.0448408	0.999806	0.0448408	upregulate
LOC105378719	0.0959038	2.27347	2.15747	0.044846	0.999806	0.044846	upregulate
TMEM39A	0.0664966	2.39857	2.15731	0.0448602	0.999806	0.0448602	upregulate
MELTF	-0.0629615	2.49091	-2.15374	0.0451775	0.999806	0.0451775	downregulate
FAM242A	-0.0753445	2.65154	-2.15351	0.0451982	0.999806	0.0451982	downregulate
RNASE2CP	0.194143	1.66513	2.15064	0.0454545	0.999806	0.0454545	upregulate
LOC107986218	-0.0891708	2.53874	-2.14937	0.0455683	0.999806	0.0455683	downregulate
C13orf42	0.0616527	2.36243	2.14848	0.0456487	0.999806	0.0456487	upregulate
KCNA1	0.116045	2.1103	2.14828	0.0456665	0.999806	0.0456665	upregulate
LOC107985792	-0.116167	1.61158	-2.14824	0.04567	0.999806	0.04567	downregulate
LOC107986108	-0.0918286	1.77167	-2.14733	0.0457521	0.999806	0.0457521	downregulate
LOC105370283	-0.162057	1.6009	-2.14398	0.0460554	0.999806	0.0460554	downregulate
KCNH6	-0.0766442	2.83406	-2.13301	0.0470609	0.999806	0.0470609	downregulate
LOC105375330	-0.0752692	2.65488	-2.12825	0.0475033	0.999806	0.0475033	downregulate
VANGL1	0.122258	3.00801	2.12779	0.0475466	0.999806	0.0475466	upregulate
LOC105377374	-0.0666708	2.5588	-2.12622	0.0476932	0.999806	0.0476932	downregulate
DENND2B	-0.107322	3.33553	-2.12213	0.048078	0.999806	0.048078	downregulate
S100A8	0.107895	2.23084	2.11968	0.0483097	0.999806	0.0483097	upregulate
LINC01509	-0.0977494	1.92117	-2.11831	0.0484397	0.999806	0.0484397	downregulate
FGFR2	-0.138669	2.92751	-2.11757	0.0485104	0.999806	0.0485104	downregulate
PSMD11	-0.15613	1.8802	-2.11577	0.0486821	0.999806	0.0486821	downregulate
CAGE1	-0.0959118	2.11289	-2.11492	0.0487631	0.999806	0.0487631	downregulate
ATF5	0.0611663	2.35285	2.11236	0.0490086	0.999806	0.0490086	upregulate
LRRC63	0.112101	2.14812	2.11196	0.0490471	0.999806	0.0490471	upregulate
LINC02636	-0.0724084	2.43082	-2.11041	0.0491959	0.999806	0.0491959	downregulate
KHDRBS2	-0.176986	1.66545	-2.10988	0.0492474	0.999806	0.0492474	downregulate
STX7	0.0645656	2.43829	2.10585	0.0496381	0.999806	0.0496381	upregulate
LOC105371457	-0.0942788	3.28956	-2.10555	0.0496671	0.999806	0.0496671	downregulate
LOC105370990	-0.119829	1.95196	-2.10499	0.049721	0.999806	0.049721	downregulate
PRDM12	-0.0600249	2.9898	-2.10396	0.049822	0.999806	0.049822	downregulate
TAF2	0.0646295	2.29647	2.10295	0.0499198	0.999806	0.0499198	upregulate
SHB	-0.065905	2.67251	-2.10221	0.0499923	0.999806	0.0499923	downregulate
THBS1	0.0996233	1.86167	2.10217	0.0499962	0.999806	0.0499962	upregulate

## Sheet: Table S5-Gene-set enrichment 
Table S5. Gene-set enrichment analysis
Category	ID	Description	Count	pvalue	geneID
BP	GO:1902455	negative regulation of stem cell population maintenance	6	1.56604e-06	HDAC2, SIN3A, BRMS1L, TET1, ARID4B, SINHCAF
BP	GO:0030512	negative regulation of transforming growth factor beta receptor signaling pathway	8	6.30267e-05	HDAC2, HSPA5, SIN3A, BRMS1L, TET1, ARID4B, SINHCAF, SKIL
BP	GO:1902459	positive regulation of stem cell population maintenance	6	9.59466e-05	HDAC2, SIN3A, BRMS1L, TET1, ARID4B, SINHCAF
BP	GO:0030336	negative regulation of cell migration	9	0.000502954	HDAC2, JAG1, SIN3A, BRMS1L, TP53INP1, MIR491, TET1, ARID4B, SINHCAF
BP	GO:0031175	neuron projection development	6	0.00819403	GPRIN3, NLGN1, FLRT3, VPS13B, PRDM12, LRP12
BP	GO:0000122	negative regulation of transcription from RNA polymerase II promoter	19	0.00884009	NOTCH2, HDAC2, ZNF274, NFATC2, ZC3H8, TET1, ARID4B, PRDM12, KLF8, SIN3A, BRMS1L, TFEC, MAFF, ZNF568, TRIM27, SINHCAF, SKIL, FGFR2, TAF1
BP	GO:0071805	potassium ion transmembrane transport	6	0.0102102	SLC24A2, KCNH6, KCNB1, LRRC38, KCNA1, KCNA6
BP	GO:0071277	cellular response to calcium ion	5	0.0120282	NLGN1, PRKAA2, RASA4B, HSPA5, KCNB1
BP	GO:0006367	transcription initiation from RNA polymerase II promoter	4	0.0138111	GTF2A2, TAF4, TAF2, TAF1
BP	GO:0032024	positive regulation of insulin secretion	4	0.017741	IRS2, PFKM, MCU, RAPGEF4
BP	GO:0060261	positive regulation of transcription initiation from RNA polymerase II promoter	4	0.0194694	GTF2A2, TAF4, TAF2, TAF1
BP	GO:0031448	positive regulation of fast-twitch skeletal muscle fiber contraction	2	0.0195802	ACTN3, ATP2A1
BP	GO:0051123	RNA polymerase II transcriptional preinitiation complex assembly	4	0.0231957	GTF2A2, TAF4, TAF2, TAF1
BP	GO:1904659	glucose transmembrane transport	3	0.0249011	SLC45A2, SLC2A3, SLC2A7
BP	GO:0032693	negative regulation of interleukin-10 production	3	0.0249011	PRG2, BTK, TRIB2
BP	GO:0006211	5-methylcytosine catabolic process	2	0.0292269	TET2, TET1
BP	GO:0042593	glucose homeostasis	5	0.0300777	PRKAA2, KCNB1, PYGL, PFKM, MCU
BP	GO:0006366	transcription from RNA polymerase II promoter	7	0.0306167	GTF2A2, TRIM24, NFATC2, ARID4B, TAF4, IRF9, TAF1
BP	GO:0046777	protein autophosphorylation	6	0.0323607	MYLK2, TRIM24, BTK, EPHB1, FGFR2, TAF1
BP	GO:0043066	negative regulation of apoptotic process	11	0.0341698	NOTCH2, PRAMEF6, HDAC2, PRKAA2, HSPA5, SIN3A, IL31RA, DHCR24, NAA15, ATF5, THBS1
BP	GO:0099505	regulation of presynaptic membrane potential	3	0.0349725	GABRB2, GABBR1, KCNA1
BP	GO:0042220	response to cocaine	3	0.0349725	EFTUD2, HDAC2, HSPA5
BP	GO:0071333	cellular response to glucose stimulus	4	0.0377804	PRKAA2, KCNB1, SIN3A, IRS2
BP	GO:0061073	ciliary body morphogenesis	2	0.038779	NOTCH2, JAG1
BP	GO:0010748	negative regulation of plasma membrane long-chain fatty acid transport	2	0.038779	IRS2, THBS1
BP	GO:0001525	angiogenesis	7	0.0405493	JAG1, EMCN, NAA15, THSD7A, SHB, EPHB1, FGFR2
BP	GO:0034765	regulation of ion transmembrane transport	5	0.043505	CACNG8, KCNH6, KCNB1, KCNA1, KCNA6
BP	GO:0060078	regulation of postsynaptic membrane potential	3	0.0439698	GABRB2, GABBR1, KCNA1
BP	GO:0034220	ion transmembrane transport	5	0.0475708	SLC24A2, GABRB2, ATP1A3, ATP2A1, TMC3
BP	GO:0007165	signal transduction	20	0.0489052	GABRB2, CD164, OLFML2B, PRKAA2, CAB39, FAM13B, TNFAIP6, DIRAS1, PPP2R5A, ARHGAP28, IRS2, CDC42BPB, MCC, SHB, LRRC63, NCK2, PDCL, OSTF1, OR7C2, LRP12
CC	GO:0016580	Sin3 complex	6	1.87847e-06	HDAC2, SIN3A, BRMS1L, TET1, ARID4B, SINHCAF
CC	GO:0005829	cytosol	77	0.000490358	N6AMT1, RAB3B, GABRB2, FAM13B, SLC7A14, ARID4B, IRS2, PYGL, SHB, EFTUD2, CASP14, NUDT19, TRIM24, NCK2, MPV17, TRIM27, CEP290, EPHB1, SH3D19, RASA4B, ACTN3, PPP2R5A, SDCBP2, KRT73, MZT2A, CDC37, TFEC, BTK, PRTN3, ACSBG1, IDO2, ATF5, S100A8, IRF9, RAPGEF4, FKBP5, AMER1, CHODL, TMEM87B, PRKAA2, PSMD11, CAB39, FBLIM1, KCNA1, PELI2, KCNA6, AK5, CYB5R1, SH3BGRL, FLRT3, TP53INP1, PACSIN2, MYH10, ARGLU1,…
CC	GO:0005886	plasma membrane	73	0.000927152	EEF1AKMT4-ECE2, RAB3B, GABRB2, DIRAS1, LRRC38, SLC7A14, IRS2, SLC2A3, ECE2, SHB, SLC2A7, THSD7A, EPHB1, SH3D19, CMKLR1, HGSNAT, RASA4B, KCNH6, ACTN3, DENND2B, STX7, PPP2R5A, SDCBP2, TMC3, GPRIN3, EMCN, BTK, PRTN3, ACSBG1, S100A8, TMEM106A, RAPGEF4, CNGB1, AMER1, SLC24A2, NOTCH2, NLGN1, SLC47A1, KCNA1, ATP1A3, KCNA6, PLD1, VXN, OR2S2, CYB5R1, CACNG8, SH3BGRL, MUC1, FLRT3, PACSIN2, IL12RB2, OR2T27,…
CC	GO:0016021	integral component of membrane	71	0.00337972	EEF1AKMT4-ECE2, GABRB2, PTPRQ, ACSM1, SLC7A14, ATP2A1, SLC2A3, ECE2, SERTM2, SLC2A7, TMEM104, ERMARD, NDST3, SMCO3, TMED3, MPV17, THSD7A, EPHB1, CMKLR1, RHBDF1, HGSNAT, KCNH6, STX7, CYP2A6, EMCN, IDO2, UGT2B7, TMEM106A, CHODL, TMEM87B, IGSF5, SLC45A2, HDAC2, PRKAA2, SLC47A1, KCNA1, PELI2, ATP1A3, KCNA6, OR2S2, CYB5R1, CACNG8, PTDSS1, MUC1, UGT3A1, GPAT3, IL12RB2, OR2T27, CD164, GABBR1, JAG1, KCNB…
CC	GO:1904813	ficolin-1-rich granule lumen	6	0.00724545	PSMD11, CAB39, TNFAIP6, PRG2, OSTF1, PYGL
CC	GO:0099055	integral component of postsynaptic membrane	4	0.00945228	GABBR1, NLGN1, FLRT3, KCNA1
CC	GO:0005669	transcription factor TFIID complex	4	0.0100407	GTF2A2, TAF4, TAF2, TAF1
CC	GO:0043235	receptor complex	7	0.0205931	NOTCH2, NLGN1, PTPRQ, IL31RA, EPHB1, FGFR2, IL12RB2
CC	GO:0044322	endoplasmic reticulum quality control compartment	3	0.0242486	ERLEC1, UGGT2, RNF185
CC	GO:0034774	secretory granule lumen	5	0.0257912	PSMD11, CAB39, OSTF1, PYGL, S100A8
CC	GO:0099634	postsynaptic specialization membrane	3	0.0280155	GABRB2, NLGN1, KCNB1
CC	GO:0001725	stress fiber	4	0.0328808	FBLIM1, ACTL8, MYH10, PDLIM7
CC	GO:0043231	intracellular membrane-bounded organelle	17	0.0349996	AMER1, HSPA5, SLC7A14, DNAJC13, GLRX2, KCNA6, SERTM2, PLD1, EFTUD2, DIAPH2, CYP2A6, PACSIN2, PRTN3, UGT3A1, NAA15, UGT2B7, SNX5
CC	GO:0042734	presynaptic membrane	5	0.0352988	GABBR1, KCNA1, IL31RA, GAD2, ATP1A3
CC	GO:0005768	endosome	8	0.036947	RAB3B, CD164, RUFY2, STX7, PACSIN2, TRIM27, PLD1, SNX5
CC	GO:0016324	apical plasma membrane	9	0.0387909	IGSF5, MUC1, JAG1, SLC47A1, KCNB1, KCNA1, PLD1, PFKM, SLC2A7
CC	GO:0030018	Z disc	5	0.0388626	CAB39, ACTN3, PPP2R5A, FBXO32, PDLIM7
CC	GO:0005887	integral component of plasma membrane	22	0.0396281	SLC24A2, NOTCH2, GABRB2, CD164, GABBR1, NLGN1, JAG1, KCNH6, LRRC38, KCNA1, KIR2DS4, SLC2A3, KCNA6, TMC3, MUC1, FLRT3, CLEC2D, EPHB1, LRP12, FGFR2, IL12RB2, CMKLR1
CC	GO:0005793	endoplasmic reticulum-Golgi intermediate compartment	4	0.0428491	HSPA5, TMED3, ATP2A1, UGGT2
CC	GO:0005789	endoplasmic reticulum membrane	18	0.0428617	CHODL, NOTCH2, RHBDF1, GABBR1, HSPA5, ATP2A1, DHCR24, PLD1, CYB5R1, CYP2A6, PTDSS1, FLRT3, ERMARD, TMED3, GPAT3, TMEM39A, RNF185, UGT2B7
CC	GO:0008076	voltage-gated potassium channel complex	4	0.04419	KCNB1, LRRC38, KCNA1, KCNA6
CC	GO:0045211	postsynaptic membrane	6	0.0448245	GABRB2, GABBR1, NLGN1, KCNB1, FLRT3, KCNA1
CC	GO:0098982	GABA-ergic synapse	4	0.0497601	GABRB2, GABBR1, NLGN1, GAD2
MF	GO:0005249	voltage-gated potassium channel activity	5	0.00419597	KCNH6, KCNB1, LRRC38, KCNA1, KCNA6
MF	GO:0019900	kinase binding	5	0.0214953	CAB39, CDC37, PPP2R5A, ATF5, PFKM
MF	GO:0070577	lysine-acetylated histone binding	3	0.024836	BRD2, TRIM24, TAF1
MF	GO:0031072	heat shock protein binding	4	0.0257154	HDAC2, HSPA5, CDC37, FKBP5
MF	GO:0070579	methylcytosine dioxygenase activity	2	0.0403389	TET2, TET1
MF	GO:0050840	extracellular matrix binding	3	0.0423249	OLFML2B, THBS1, DCN
MF	GO:0005251	delayed rectifier potassium channel activity	3	0.047243	KCNB1, KCNA1, KCNA6
KEGG	hsa04919	Thyroid hormone signaling pathway	6	0.00799027	NOTCH2, HDAC2, SIN3A, ATP1A3, ATP2A1, PFKM
KEGG	hsa03022	Basal transcription factors	4	0.0109034	GTF2A2, TAF4, TAF2, TAF1
KEGG	hsa04350	TGF-beta signaling pathway	5	0.0248579	HDAC2, SIN3A, THBS1, SKIL, DCN
KEGG	hsa04022	cGMP-PKG signaling pathway	6	0.0284501	MYLK2, NFATC2, ATP1A3, IRS2, ATP2A1, CNGB1
KEGG	hsa04152	AMPK signaling pathway	5	0.0356788	PRKAA2, CAB39, PPP2R5A, IRS2, PFKM
Abbreviations: BP, biological process; CC, cellular component; MF, molecular function; KEGG, Kyoto Encyclopedia of Genes and Genomes

## Sheet: Table S6-Hub genes
Table S6. Top 10 genes in largest connected network ranked by MCC method
Rank	Name	Score
1	HDAC2	150
2	SIN3A	148
3	ARID4B	145
4	TET1	144
5	BRMS1L	120
5	SINHCAF	120
5	TET2	25
8	TAF1	17
9	TAF4	12
9	TAF2	12
Name: gene name, Score: MCC score.
